# Supplementary material for: Low Temperature (15 °C) Reduces Bacterial Diversity and Prolongs the Preservation Time of Volvariella volvacea
Source: Microorganisms. 2019 Oct 20;7(10):475. doi: 10.3390/microorganisms7100475 (PMC6843861; doi:10.3390/microorganisms7100475)
Supplement: Supplementary file 1 [file microorganisms-07-00475-s001.zip]

Archive with 1 entries (1 files):
- microorganisms-595173-SI.docx
